# Supplementary material for: circHIPK3 nucleates IGF2BP2 and functions as a competing endogenous RNA
Source: eLife. 2024 Jul 23;13:RP91783. doi: 10.7554/eLife.91783 (PMC11265796; doi:10.7554/eLife.91783)
Supplement: Figure 3—source data 1. — Bands included in the main figure are marked. [file elife-91783-fig3-data1.zip]

Archive with 7 entries (6 files):
- Figure 3 source data/
- Figure 3 source data/.DS_Store
- __MACOSX/Figure 3 source data/._.DS_Store
- Figure 3 source data/Figure 3 source data.jpg
- __MACOSX/Figure 3 source data/._Figure 3 source data.jpg
- Figure 3 source data/Figure 3 source data_mark.jpg
- __MACOSX/Figure 3 source data/._Figure 3 source data_mark.jpg
