# Supplementary material for: circHIPK3 nucleates IGF2BP2 and functions as a competing endogenous RNA
Source: eLife. 2024 Jul 23;13:RP91783. doi: 10.7554/eLife.91783 (PMC11265796; doi:10.7554/eLife.91783)
Supplement: Figure 5—source data 1. [file elife-91783-fig5-data1.zip]

Archive with 11 entries (10 files):
- Figure 5 source files/
- Figure 5 source files/.DS_Store
- __MACOSX/Figure 5 source files/._.DS_Store
- Figure 5 source files/Figure 5 - source data 1_mark.jpg
- __MACOSX/Figure 5 source files/._Figure 5 - source data 1_mark.jpg
- Figure 5 source files/Figure 5-figure supplement 5H - source data_mark.jpg
- __MACOSX/Figure 5 source files/._Figure 5-figure supplement 5H - source data_mark.jpg
- Figure 5 source files/Figure 5 - source data 1.jpg
- __MACOSX/Figure 5 source files/._Figure 5 - source data 1.jpg
- Figure 5 source files/Figure 5-figure supplement 5H - source data.jpg
- __MACOSX/Figure 5 source files/._Figure 5-figure supplement 5H - source data.jpg
