# Supplementary material for: circHIPK3 nucleates IGF2BP2 and functions as a competing endogenous RNA
Source: eLife. 2024 Jul 23;13:RP91783. doi: 10.7554/eLife.91783 (PMC11265796; doi:10.7554/eLife.91783)
Supplement: Figure 5—figure supplement 1—source data 1. [file elife-91783-fig5-figsupp1-data1.zip]

Archive with 5 entries (4 files):
- Figure 5 - Figure supplement 1 source data/
- Figure 5 - Figure supplement 1 source data/Figure 5-figure supplement 5H - source data_mark.jpg
- __MACOSX/Figure 5 - Figure supplement 1 source data/._Figure 5-figure supplement 5H - source data_mark.jpg
- Figure 5 - Figure supplement 1 source data/Figure 5-figure supplement 5H - source data.jpg
- __MACOSX/Figure 5 - Figure supplement 1 source data/._Figure 5-figure supplement 5H - source data.jpg
