# Supplementary material for: circHIPK3 nucleates IGF2BP2 and functions as a competing endogenous RNA
Source: eLife. 2024 Jul 23;13:RP91783. doi: 10.7554/eLife.91783 (PMC11265796; doi:10.7554/eLife.91783)
Supplement: Figure 6—figure supplement 1—source data 1. [file elife-91783-fig6-figsupp1-data1.zip]

Archive with 9 entries (8 files):
- Figure 6 source files/
- Figure 6 source files/Figure 6-figure supplement 6D - source data_mark.jpg
- __MACOSX/Figure 6 source files/._Figure 6-figure supplement 6D - source data_mark.jpg
- Figure 6 source files/Figure 6-figure supplement 6E - source data.jpg
- __MACOSX/Figure 6 source files/._Figure 6-figure supplement 6E - source data.jpg
- Figure 6 source files/Figure 6-figure supplement 6D - source data.jpg
- __MACOSX/Figure 6 source files/._Figure 6-figure supplement 6D - source data.jpg
- Figure 6 source files/Figure 6-figure supplement 6E - source data_mark.jpg
- __MACOSX/Figure 6 source files/._Figure 6-figure supplement 6E - source data_mark.jpg
